# Supplementary material for: Association between dental clinical measures and oral health-related quality of life among Iraqi schoolchildren: A cross-sectional study
Source: PLoS One. 2024 Apr 25;19(4):e0293024. doi: 10.1371/journal.pone.0293024 (PMC11045104; doi:10.1371/journal.pone.0293024)
Supplement: S1 Database — (XLSX) [file pone.0293024.s001.xlsx]

## Sheet: supporting information
id	groups	gender	age_groups	nine	ten	DS	FS	MS	DMFS	MT	FT	DT	DMFT	dsp	msp	fsp	dmfsp	mtp	ftp	dtp	dmftp	DI	CI	OHI	BI	PK	moth_age	fath_educ	sec_school	graduate	moth_educ	seco_scool	graduate_m	brush_frequ	brusfing_twice	brushing_once	sweet_freq	dental_visit	less_year	more_year	OHQL_QA	OHQL_QB	OHQL_QC	OHQL_QD	OHQL_QT	untreated_DS	untreated_dsp	CPI	bleeding
1	1	0	1	0	0	1	0	0	1	0	0	1	1	2	0	0	2	0	0	2	2	1.5	0.25	1.75	2	36	0	3	0	1	3	0	1	1	1	0	0	3	0	1	7	7	2	0	16	1	1	2	0
2	1	0	1	0	0	1	0	0	1	0	0	0	0	8	5	0	13	1	0	6	7	1.75	0	1.75	4	34	0	1	0	0	2	1	0	1	0	1	0	3	0	1	7	5	2	0	14	1	1	1	1
3	1	0	1	0	0	0	0	0	0	0	0	1	0	13	0	0	13	0	0	7	7	0.6	0	0.6	1	33	0	2	1	0	2	1	0	1	0	1	0	1	1	0	8	0	0	0	8	0	1	1	1
4	1	0	1	0	0	0	0	0	0	0	0	0	0	31	5	0	36	1	0	10	11	1.25	0	1.25	0	23	0	2	1	0	2	1	0	1	0	1	0	3	0	1	6	0	2	2	10	0	1	0	0
5	1	0	1	0	0	0	0	0	0	0	0	0	0	7	5	0	12	1	0	5	6	1	0	1	5	28	0	2	1	0	1	0	0	2	0	1	1	3	0	1	6	5	0	0	11	0	1	1	1
6	1	0	1	0	0	1	0	0	1	0	0	1	1	14	5	0	19	1	0	7	8	0.75	0	0.75	1	30	0	2	1	0	2	1	0	3	0	1	0	3	0	1	8	4	2	0	14	1	1	1	1
7	1	0	1	0	0	3	0	0	3	0	0	3	3	19	0	0	19	0	0	9	9	1.12	0	1.12	0	36	1	2	1	0	1	0	0	1	1	0	1	3	0	1	8	8	8	2	26	1	1	0	0
8	1	0	1	0	0	0	0	0	0	0	0	0	0	0	0	0	0	0	0	0	0	1.5	0	1.5	0	40	1	2	1	0	2	1	0	1	1	0	0	1	1	0	2	0	0	0	2	0	0	0	0
9	1	0	1	0	0	0	0	0	0	0	0	0	0	15	0	1	16	0	1	7	8	0.37	0	0.37	1	31	0	3	0	1	3	0	1	1	0	1	0	3	0	1	8	0	2	4	14	0	1	1	1
10	1	0	1	0	0	1	0	0	1	0	0	1	1	12	0	0	12	0	0	8	8	2.12	0.25	2.37	8	30	1	2	1	0	3	0	1	1	1	0	1	3	0	1	9	5	4	0	18	1	1	2	0
11	1	0	1	0	0	6	0	0	6	0	0	2	2	7	0	0	7	0	0	4	4	1	0.25	1.25	4	36	0	3	0	1	3	0	1	2	0	1	1	3	0	1	10	4	2	0	16	1	1	2	0
12	1	0	1	0	0	6	0	0	6	0	0	2	2	22	0	0	22	0	0	8	8	1.37	0	1.37	2	28	0	2	1	0	2	1	0	3	0	0	1	3	0	1	9	9	10	12	40	1	1	1	1
13	1	0	1	0	0	0	0	0	0	0	0	0	0	0	0	0	0	0	0	0	0	0.75	0.5	1.25	2	40	0	3	0	0	3	0	1	2	0	1	0	1	1	0	2	0	0	0	2	0	0	2	0
14	1	0	1	0	0	0	0	0	0	0	0	0	0	14	0	0	14	0	0	8	8	1	0	1	3	33	0	3	0	1	3	0	1	2	0	1	0	3	0	1	8	4	4	2	18	0	1	1	1
15	1	0	1	0	0	3	5	0	8	0	1	3	4	3	5	0	8	1	0	3	4	0.25	0	2.25	0	34	0	3	0	1	3	0	1	2	0	1	1	3	0	0.01	8	8	4	0	20	1	1	0	0
16	1	0	1	0	0	4	0	5	9	1	0	1	2	23	0	0	23	0	0	6	6	1.14	0	1.14	5	28	0	2	1	0	3	0	1	3	0	0	1	3	0	0	10	8	8	14	40	1	1	1	1
17	1	0	1	0	0	0	0	0	0	0	0	0	0	1	0	0	1	0	0	1	1	1	0	1	1	36	0	3	0	1	3	0	1	1	0	1	0	1	1	0	8	0	0	0	8	0	1	1	1
18	1	0	1	0	0	1	2	0	3	0	2	1	3	13	15	0	28	3	0	7	10	1.5	0	1.5	1	24	0	3	0	1	3	0	1	1	1	0	0	3	0	0	6	6	2	2	16	1	1	1	1
19	1	0	1	0	0	0	0	0	0	0	0	0	0	19	0	0	19	0	0	6	6	1.37	0	1.37	2	32	0	2	1	0	2	1	0	3	0	1	1	3	0	0	8	7	0	0	14	0	1	1	1
20	1	0	1	0	0	0	0	0	0	0	0	0	0	8	0	0	8	0	0	6	6	2.5	0	2.5	3	32	0	2	1	0	2	1	0	1	1	0	0	1	1	1	6	0	0	2	6	0	1	1	1
21	1	0	1	0	0	0	0	0	0	0	0	0	0	4	0	0	4	0	0	4	4	1.5	0	1.5	1	32	0	1	0	0	2	1	0	1	1	0	0	3	0	0	10	2	4	0	16	0	1	1	1
22	1	0	1	0	0	0	0	0	0	0	0	0	0	20	0	0	20	0	0	7	7	1	0	1	1	28	0	3	0	1	3	0	1	1	1	0	1	3	0	0	9	6	5	0	20	0	1	1	1
23	1	0	1	0	0	0	0	0	0	0	0	0	0	4	0	0	4	0	0	3	3	1.62	0	1.62	0	36	0	2	1	0	3	0	1	2	0	1	1	1	1	0	6	0	0	0	6	0	1	0	0
24	1	0	1	0	0	0	0	0	0	0	0	0	0	8	0	0	8	0	0	4	4	0.87	0	0.87	3	30	0	2	1	0	1	0	0	2	0	1	0	3	0	0	7	7	2	0	16	0	1	1	1
25	1	0	1	0	0	2	0	0	2	0	0	2	2	7	5	0	12	1	0	4	5	1	0	1	6	30	0	1	0	0	3	0	1	1	1	0	1	1	1	0	10	0	0	0	10	1	1	1	1
26	1	0	1	0	0	0	0	0	0	0	0	0	0	1	0	0	1	0	0	1	1	0.5	0	0.5	0	38	0	3	0	1	2	1	0	1	1	0	0	3	0	0	10	0	0	0	10	0	1	0	0
27	1	0	1	0	0	0	0	0	0	0	0	0	0	0	0	0	0	0	0	0	0	1.25	0	1.25	0	38	0	1	0	0	3	0	1	1	1	0	0	1	1	0	4	0	0	0	4	0	0	0	0
28	1	0	1	0	0	1	0	0	1	0	0	1	1	4	0	0	4	0	0	3	3	1	0	1	3	32	0	2	1	0	2	1	0	3	0	1	0	3	0	0	6	6	0	0	12	1	1	1	1
29	1	0	1	0	0	0	0	0	0	0	0	0	0	0	0	0	0	0	0	0	0	0.75	0	0.75	1	40	1	2	1	0	3	0	1	2	0	1	0	1	1	0	0	0	0	0	0	0	0	1	1
30	1	0	1	0	0	0	0	0	0	0	0	0	0	7	0	0	7	0	0	4	4	1	0	1	1	38	1	2	1	0	2	1	0	1	1	0	1	1	1	0	6	0	0	0	6	0	1	1	1
31	1	0	1	0	0	0	0	0	0	0	0	0	0	6	0	0	6	0	0	6	6	0.87	0	0.87	0	34	1	2	1	0	3	0	1	1	1	0	1	1	1	0	4	0	3	0	7	0	1	0	0
32	1	0	2	1	0	2	0	0	2	0	0	2	2	9	0	0	9	0	0	4	4	1.37	0.3	1.67	6	37	1	3	0	1	2	1	0	3	0	1	1	3	0	0	7	7	5	0	19	1	1	2	0
33	1	0	2	1	0	2	0	0	2	0	0	3	3	1	0	0	1	0	0	1	1	0.8	0	0.8	0	37	0	1	0	0	2	1	0	3	0	1	1	3	0	0	8	4	4	0	16	1	1	0	0
34	1	0	2	1	0	0	0	0	0	0	0	0	0	7	0	0	7	0	0	4	4	1.75	0	1.75	4	31	0	3	0	1	3	0	1	3	0	1	0	3	0	0	9	3	0	0	12	0	1	1	1
35	1	0	2	1	0	3	0	5	8	1	0	3	4	14	0	0	14	0	0	8	8	1	0	1	2	29	0	3	0	1	3	0	0	3	0	1	0	3	0	0	6	6	2	2	16	1	1	1	1
36	1	0	2	1	0	0	0	0	0	0	0	0	0	2	0	2	4	0	1	3	4	0.75	0	0.75	0	34	0	1	0	0	2	1	0	1	1	0	0	1	1	0	4	4	0	0	0	0	1	0	0
37	1	0	2	1	0	0	0	0	0	0	0	0	0	5	5	0	10	1	0	5	6	1.12	0	1.12	2	27	0	3	0	1	3	0	1	2	0	1	0	1	1	0	3	0	0	0	3	0	1	1	1
38	1	0	2	1	0	7	0	0	7	0	0	4	4	6	0	0	6	0	0	4	4	1.25	0.12	1.37	6	33	0	3	0	1	2	1	0	3	1	0	1	3	0	0	6	4	3	3	16	1	1	2	0
39	1	0	2	1	0	1	0	0	1	0	0	1	1	13	0	0	13	0	0	6	6	0.87	0	0.87	0	33	0	3	0	1	3	0	1	3	1	0	0	3	0	0	9	7	3	0	19	1	1	0	0
40	1	0	2	1	0	4	0	0	4	0	0	3	3	0	0	0	0	0	0	1	1	1.5	0.25	1.12	2	34	1	2	1	0	2	1	0	1	0	1	0	3	0	0	10	0	2	0	12	1	0	2	0
41	1	0	2	1	0	11	0	0	11	0	0	4	4	7	0	0	7	0	0	2	2	1.37	0.62	1.99	1	30	1	3	0	1	3	0	1	1	1	0	1	3	0	0	8	8	4	3	23	1	1	2	0
42	1	0	2	1	0	6	0	0	6	0	0	4	4	15	0	0	15	0	0	7	7	1.5	0.37	1.87	4	28	0	3	0	1	2	1	0	3	0	1	0	3	0	1	9	5	4	0	18	1	1	2	0
43	1	0	2	1	0	1	0	0	1	0	0	1	1	0	0	0	0	0	0	0	0	1.12	0	1.12	1	35	1	1	0	0	2	1	0	1	1	0	1	3	0	1	10	3	4	0	13	1	0	1	1
44	1	0	2	1	0	0	0	0	0	0	0	0	0	4	0	0	4	0	0	3	3	0.62	0	0.62	0	36	0	3	0	1	2	1	0	3	0	1	1	3	0	0	7	6	0	0	13	0	1	0	0
45	1	0	2	1	0	0	0	0	0	0	0	0	0	2	0	0	2	0	0	2	2	1	0	1	3	37	0	2	1	0	2	1	0	2	0	1	0	3	0	1	8	0	0	0	8	0	1	1	1
46	1	0	2	1	0	1	0	0	1	0	0	1	1	24	5	0	29	1	0	10	11	0.37	0	0.37	2	26	1	3	0	1	3	0	1	1	1	0	1	3	0	0	10	8	4	2	22	1	1	1	1
47	1	0	2	1	0	0	0	0	0	0	0	0	0	0	0	0	0	0	0	0	0	0.5	0	0.5	0	40	1	3	0	0	3	0	1	2	0	1	1	1	1	0	0	0	1	0	0	0	0	0	0
48	1	0	2	1	0	4	0	0	4	0	0	4	4	2	0	0	2	0	0	2	2	1	0	1	2	30	1	3	0	1	2	1	0	1	1	0	0	3	0	0	7	7	2	0	16	1	1	1	1
49	1	0	2	1	0	3	0	0	3	0	0	3	3	8	0	0	8	0	0	4	4	1.25	0	1.25	10	30	1	2	1	0	2	1	0	2	0	1	0	3	0	1	10	0	2	0	12	1	1	1	1
50	1	0	2	1	0	3	0	0	3	0	0	4	4	6	0	0	6	0	0	1	1	1.5	0	1.5	1	33	1	3	0	1	2	1	0	2	0	1	0	3	0	0	9	5	4	0	18	1	1	1	1
51	1	0	2	1	0	3	0	0	3	0	0	3	3	10	0	0	10	0	0	5	5	1.25	0.25	1.5	7	32	1	2	1	0	2	1	0	2	0	1	1	3	0	1	11	0	1	4	16	1	1	2	0
52	1	0	2	1	0	2	0	0	2	0	0	2	2	12	0	0	12	0	0	5	5	0.62	0.12	0.74	0	30	1	3	0	1	2	1	0	2	0	1	1	3	0	1	12	0	0	0	12	1	1	2	0
53	1	0	2	1	0	0	0	0	0	0	0	0	0	9	0	0	9	0	0	5	5	1	0	1	1	30	1	3	0	1	2	1	0	1	1	0	1	3	0	1	10	0	3	0	13	0	1	1	1
54	1	0	2	1	0	1	0	0	1	0	0	1	1	31	0	0	31	0	0	11	11	1	0	1	0	25	1	3	0	1	3	0	1	1	1	0	1	3	0	1	9	0	6	1	16	1	1	0	0
55	1	0	2	1	0	2	1	0	3	0	1	2	3	3	5	0	8	1	0	2	3	1.5	0	1.5	2	33	1	2	1	0	2	1	0	1	1	0	1	3	0	1	11	1	0	0	12	1	1	1	1
56	1	0	2	1	0	0	0	0	0	0	0	0	0	3	0	1	4	0	1	3	4	0.75	0	0.75	1	32	0	3	0	1	1	0	0	2	0	1	1	3	0	1	10	0	0	1	10	0	1	1	1
57	1	0	2	1	0	0	2	0	2	0	2	0	2	1	20	0	21	4	0	2	6	0.75	0	0.75	1	27	0	3	0	1	3	0	1	1	1	0	1	3	0	1	10	0	2	4	16	0	1	1	1
58	1	0	2	1	0	3	4	0	7	0	2	2	4	1	5	0	6	1	0	0	1	1.25	0	1.25	2	29	0	3	0	1	3	0	0	1	1	0	1	3	0	0	8	8	4	4	24	1	1	1	1
59	1	0	2	1	0	10	0	0	10	0	0	4	4	11	0	0	11	0	0	5	5	1.5	0	1.5	1	26	0	3	0	1	2	1	0	3	0	0	1	3	0	0	10	8	6	18	42	1	1	1	1
60	1	0	2	1	0	4	0	0	4	0	0	4	4	5	0	0	5	0	0	5	5	0.62	0	0.62	1	34	1	3	0	1	3	0	1	1	1	0	1	3	0	1	12	0	2	2	14	1	1	1	1
61	1	0	2	1	0	2	0	0	2	0	0	2	2	18	0	2	20	0	1	7	8	1	0	1	1	28	0	2	1	0	2	1	0	3	0	1	1	3	0	0	12	4	2	0	18	1	1	1	1
62	1	0	3	0	1	5	0	0	5	0	0	4	4	2	0	0	2	0	0	1	1	1.5	0	1.5	4	29	1	2	1	0	3	0	1	2	0	1	0	3	0	0	6	6	8	0	20	1	1	1	1
63	1	0	3	0	1	2	0	0	2	0	0	1	1	5	0	0	5	0	0	4	4	0.75	0	0.75	1	33	0	3	0	1	3	0	1	2	0	1	0	3	0	0	9	8	2	0	19	1	1	1	1
64	1	0	3	0	1	0	0	0	0	0	0	0	0	0	0	0	0	0	0	0	0	1	0	1	3	40	0	3	0	1	3	0	1	1	1	0	0	1	1	0	0	0	0	0	0	0	0	1	1
65	1	0	3	0	1	1	0	0	1	0	0	1	1	10	0	0	10	0	0	5	5	1	0	1	3	33	0	2	1	0	2	1	0	3	0	1	1	3	0	1	6	0	6	2	14	1	1	1	1
66	1	0	3	0	1	0	0	0	0	0	0	0	0	5	0	0	5	0	0	5	5	1	0	1	0	35	0	3	0	1	3	0	1	2	0	1	0	3	0	1	12	0	2	2	16	0	1	0	0
67	1	0	3	0	1	0	3	0	3	0	1	0	1	4	0	0	4	0	0	4	4	1	0	1	0	34	1	3	0	1	2	1	0	1	1	0	1	3	0	0	11	3	2	0	16	0	1	0	0
68	1	0	3	0	1	4	0	0	4	0	0	3	3	4	0	0	4	0	0	2	2	0.25	0	0.25	0	25	1	3	0	1	2	1	0	2	0	1	1	3	0	0	10	8	6	4	28	1	1	0	0
69	1	0	3	0	1	8	0	0	8	0	0	6	6	0	0	0	0	0	0	0	0	1	0	1	3	32	0	1	0	0	1	0	0	2	0	1	1	3	0	0	14	2	4	2	22	1	0	1	1
70	1	0	3	0	1	0	0	0	0	0	0	0	0	0	0	0	0	0	0	0	0	1	0	1	1	32	0	3	0	1	3	0	1	2	0	1	1	3	0	0	10	6	4	2	20	0	0	1	1
71	1	0	3	0	1	6	0	0	6	0	0	4	4	0	0	0	0	0	0	0	0	1.5	0.25	1.75	1	35	1	3	0	1	2	1	0	1	1	0	1	3	0	1	6	6	4	0	16	1	0	2	0
72	1	0	3	0	1	3	0	0	3	0	0	3	3	1	0	0	1	0	0	1	1	0.75	0	0.75	2	36	0	3	0	1	3	0	1	1	1	0	1	3	0	1	9	7	0	0	16	1	1	1	1
73	1	0	3	0	1	5	0	0	5	0	0	5	5	0	0	0	0	0	0	0	0	1.37	0.12	1.49	8	36	1	3	0	1	3	0	1	2	0	1	1	3	0	0	12	4	1	0	17	1	0	2	0
74	1	0	3	0	1	7	0	0	7	0	0	5	5	0	0	0	0	0	0	0	0	1	0.25	1.25	0	34	0	3	0	1	2	1	0	2	0	1	1	2	0	1	10	9	0	0	19	1	0	2	0
75	1	0	3	0	1	3	0	0	3	0	0	2	2	10	0	0	10	0	0	8	8	0.5	0	0.5	1	32	0	2	1	0	1	0	0	3	0	1	0	2	0	1	10	2	2	0	14	1	1	1	1
76	1	0	3	0	1	7	0	0	7	0	0	4	4	1	0	0	1	0	0	1	1	1.37	0	1.37	2	32	0	2	1	0	2	1	0	3	0	1	1	2	0	1	6	4	4	0	14	1	1	1	1
77	1	0	3	0	1	4	0	0	4	0	0	1	1	1	0	0	1	0	0	1	1	1	0.12	1.12	2	33	0	2	1	0	3	0	1	1	1	0	1	2	0	1	10	4	4	0	18	1	1	1	1
78	1	0	3	0	1	10	0	0	10	0	0	8	8	0	0	0	0	0	0	0	0	1	0.25	1.25	5	34	1	2	1	0	2	1	0	3	0	0	1	3	0	0	9	9	10	15	43	1	0	1	1
79	1	0	3	0	1	0	0	0	0	0	0	0	0	2	0	0	2	0	0	2	2	0.75	0	0.75	11	30	0	3	0	1	3	0	1	1	1	0	0	3	0	0	12	0	0	1	13	0	1	1	1
80	1	0	3	0	1	9	0	0	9	0	0	4	4	5	5	0	10	1	0	4	5	0.75	0	0.75	3	24	0	1	0	0	3	0	1	1	1	0	1	2	0	1	13	2	1	2	18	1	1	1	1
81	1	0	3	0	1	0	0	0	0	0	0	0	0	2	0	0	2	0	0	1	1	1	0	1	0	31	1	2	1	0	3	0	1	1	1	0	1	1	1	0	3	3	4	0	10	0	1	0	0
82	1	0	3	0	1	0	0	0	0	0	0	0	0	0	0	0	0	0	0	0	0	0.5	0	0.5	1	37	0	3	0	1	3	0	1	2	0	1	1	1	1	0	6	0	0	2	8	0	0	1	1
83	1	0	3	0	1	6	0	0	6	0	0	4	4	0	5	0	5	1	0	0	1	0.75	0	0.75	1	36	0	3	0	1	3	0	1	1	1	0	1	3	0	0	10	2	2	0	14	1	0	1	1
84	1	0	3	0	1	4	0	0	4	0	0	3	3	4	5	0	9	1	0	2	3	0.75	0	0.75	2	36	0	2	1	0	1	0	0	3	0	1	1	2	0	1	6	6	2	0	14	1	1	1	1
85	1	0	3	0	1	5	0	0	5	0	0	3	3	2	0	0	2	0	0	3	3	0.5	0	0.5	0	32	0	3	0	1	2	1	0	1	1	0	0	2	0	1	10	0	0	2	14	1	1	0	0
86	1	0	3	0	1	3	0	0	3	0	0	1	1	3	0	0	3	0	0	3	3	1	0.12	1.12	2	32	1	2	1	0	2	1	0	2	0	1	1	2	0	1	8	8	0	0	16	1	1	2	0
87	1	0	3	0	1	3	0	0	3	0	0	3	3	0	0	0	0	0	0	0	0	0.12	0	0.12	2	35	0	3	0	1	3	0	1	2	0	1	1	1	1	0	5	3	0	0	8	1	0	1	1
88	1	0	3	0	1	5	0	0	5	0	0	2	2	0	0	0	0	0	0	1	1	1.5	0	1.5	1	34	1	1	0	0	1	0	0	2	0	1	1	2	0	1	6	5	8	0	19	1	0	1	1
89	1	0	3	0	1	7	0	0	7	0	0	1	1	1	5	0	6	1	0	2	3	0.5	0.12	0.62	1	36	1	2	1	0	2	1	0	2	0	1	1	2	0	1	10	6	0	0	16	1	1	2	0
90	1	0	3	0	1	16	0	0	16	0	0	4	4	8	0	0	8	0	0	3	3	0.62	0	0.62	2	28	1	3	0	1	3	0	1	3	0	0	1	3	0	0	9	9	10	16	44	1	1	1	1
91	1	0	3	0	1	2	0	0	2	0	0	1	1	19	0	0	19	0	0	7	7	1.12	0	1.12	1	27	0	1	0	0	2	1	0	1	1	0	1	3	0	0	11	5	0	0	16	1	1	1	1
92	1	1	2	1	0	3	0	0	3	0	0	3	3	15	0	0	15	0	0	8	8	1.25	0	1.25	2	30	1	2	1	0	1	0	0	2	0	1	1	2	0	1	7	0	6	0	13	1	1	1	1
93	1	1	2	1	0	0	0	0	0	0	0	0	0	5	0	0	5	0	0	5	5	0.12	0	0.12	0	33	0	2	1	0	2	1	0	1	1	0	1	2	0	1	10	0	0	0	10	0	1	0	0
94	1	1	2	1	0	0	0	0	0	0	0	0	0	9	0	0	9	0	0	4	4	0.25	0	0.25	0	30	0	2	1	0	2	1	0	1	1	0	1	2	0	1	12	2	0	0	14	0	1	0	0
95	1	1	2	1	0	13	0	0	13	0	0	4	4	16	0	0	16	0	0	9	9	1.75	0.5	2.25	2	31	0	2	1	0	1	0	0	3	0	0	1	3	0	0	12	6	10	14	42	1	1	1	1
96	1	1	2	1	0	1	0	0	1	0	0	1	1	3	0	0	3	0	0	3	3	2	0.5	2.5	3	36	0	3	0	1	3	0	1	1	1	0	1	1	1	0	4	4	2	0	10	1	1	2	0
97	1	1	2	1	0	5	0	0	5	0	0	4	4	5	0	0	5	0	0	2	2	1.25	0.25	1.5	2	33	1	2	1	0	3	0	1	1	1	0	1	2	0	1	10	4	0	0	14	1	1	2	0
98	1	1	2	1	0	3	0	0	3	0	0	3	3	14	0	0	14	0	0	8	8	1	0	1	2	30	0	1	0	0	1	0	0	2	0	1	1	3	0	0	8	0	8	4	20	1	1	1	1
99	1	1	2	1	0	1	0	0	1	0	0	2	2	14	0	0	14	0	0	7	7	1	0	1	9	30	1	2	1	0	3	0	1	1	1	0	1	2	0	1	7	7	0	0	14	1	1	1	1
100	1	1	2	1	0	7	0	0	7	0	0	4	4	28	0	0	28	0	0	8	8	1.25	0	1.25	2	28	1	3	0	1	2	1	0	1	1	0	1	3	0	0	10	6	4	4	24	1	1	1	1
101	1	1	2	1	0	0	0	0	0	0	0	0	0	3	0	0	3	0	0	3	3	1	0	1	1	37	0	3	0	1	2	1	0	1	1	0	0	1	1	0	5	0	0	0	5	0	1	1	1
102	1	1	2	1	0	0	0	0	0	0	0	0	0	0	0	0	0	0	0	0	0	0	0	0	0	38	1	3	0	1	3	0	1	1	1	0	0	1	1	0	2	0	0	0	2	0	0	0	0
103	1	1	2	1	0	0	0	0	0	0	0	0	0	16	0	0	16	0	0	7	7	0.25	0	0.25	0	29	0	3	0	1	3	0	1	1	1	0	1	2	0	1	5	5	2	0	12	0	1	0	0
104	1	1	2	1	0	0	0	0	0	0	0	0	0	4	0	0	4	0	0	2	2	1	0	1	2	33	0	1	0	0	3	0	1	2	0	1	0	1	1	0	0	4	4	0	8	0	1	1	1
105	1	1	2	1	0	0	0	0	0	0	0	0	0	9	0	0	9	0	0	5	5	0.5	0	0.5	0	36	0	2	1	0	2	1	0	1	1	0	1	2	0	1	6	8	0	0	14	0	1	0	0
106	1	1	2	1	0	3	0	0	3	0	0	3	3	5	0	0	5	0	0	4	4	0.5	0	0.5	2	36	0	3	0	1	3	0	1	2	0	1	1	2	0	1	8	2	2	0	12	1	1	1	1
107	1	1	2	1	0	6	0	0	6	0	0	3	3	9	0	0	9	0	0	2	2	0.75	0.12	0.87	1	31	0	1	0	0	2	1	0	1	1	0	1	3	0	0	9	5	4	8	28	1	1	2	0
108	1	1	2	1	0	0	0	0	0	0	0	0	0	5	0	0	5	0	0	4	4	1.5	0	1.5	0	34	1	2	1	0	2	1	0	1	1	0	1	2	0	1	6	6	0	2	12	0	1	0	0
109	1	1	2	1	0	0	0	0	0	0	0	0	0	2	0	0	2	0	0	2	2	1.25	0	1.25	2	30	0	2	1	0	2	1	0	2	0	1	1	2	0	1	11	3	0	0	14	0	1	1	1
110	1	1	2	1	0	2	0	0	2	0	0	1	1	5	0	0	5	0	0	5	5	1	0	1	1	30	0	1	0	0	2	1	0	1	1	0	1	2	0	1	8	6	0	0	14	1	1	1	1
111	1	1	2	1	0	0	0	0	0	0	0	0	0	7	0	0	7	0	0	2	2	1	0	1	2	33	0	3	0	1	3	0	1	1	1	0	0	2	0	1	10	6	0	0	16	0	1	1	1
112	1	1	2	1	0	3	0	0	3	0	0	2	2	0	0	0	0	0	0	0	0	0.75	0	0.75	1	32	0	1	0	0	1	0	0	2	0	1	1	2	0	1	10	0	0	0	10	1	0	1	1
113	1	1	2	1	0	0	0	0	0	0	0	0	0	9	0	0	9	0	0	4	4	1	0	1	0	30	1	2	1	0	3	0	1	1	1	0	1	2	0	1	1	7	6	0	14	0	1	0	0
114	1	1	2	1	0	1	1	0	2	0	1	1	2	9	0	0	9	0	0	4	4	0.75	0	0.75	0	30	0	3	0	1	3	0	1	2	0	1	1	2	0	1	7	9	4	0	20	1	1	0	0
115	1	1	2	1	0	0	0	0	0	0	0	0	0	8	0	0	8	0	0	5	5	0.5	0	0.5	0	34	0	3	0	1	3	0	1	1	1	0	1	2	0	1	4	6	4	0	14	0	1	0	0
116	1	1	2	1	0	1	0	0	1	0	0	1	1	5	0	0	5	0	0	2	2	0.5	0	0.5	2	37	0	3	0	1	3	0	1	1	1	0	1	2	0	1	10	6	2	0	18	1	1	1	1
117	1	1	2	1	0	0	0	0	0	0	0	0	0	3	10	0	13	2	0	4	6	1	0	1	0	35	0	2	1	0	1	0	0	1	0	0	1	2	0	1	9	9	0	0	18	0	1	0	0
118	1	1	2	1	0	0	0	0	0	0	0	0	0	4	0	0	4	0	0	4	4	1	0	1	2	33	0	3	0	1	3	0	1	2	0	1	0	2	0	1	6	6	0	0	12	0	1	1	1
119	1	1	1	0	0	3	0	0	3	0	0	3	3	10	0	0	10	0	0	6	6	0.5	0	0.5	0	32	0	3	0	0	3	0	1	2	0	1	1	3	0	0	2	10	10	0	22	1	1	0	0
120	1	1	1	0	0	0	0	0	0	0	0	0	0	0	0	0	0	0	0	0	0	0.5	0	0.5	1	39	0	2	1	0	1	0	0	1	1	0	0	1	1	0	0	0	0	0	0	0	0	1	1
121	1	1	1	0	0	0	0	0	0	0	0	0	0	0	0	0	0	0	0	0	0	0.75	0	0.75	0	39	0	2	1	0	1	0	0	1	1	0	0	1	1	0	2	0	0	0	2	0	0	0	0
122	1	1	1	0	0	8	0	0	8	0	2	3	5	9	0	0	9	0	0	4	4	0.75	0	0.75	2	33	0	3	0	1	3	0	1	2	0	1	1	3	1	0	10	8	4	6	28	1	1	1	1
123	1	1	1	0	0	0	0	0	0	0	0	0	0	11	0	0	11	0	0	6	6	0.75	0	0.75	1	34	1	2	1	0	3	0	1	1	1	0	1	2	0	1	9	9	3	0	21	0	1	1	1
124	1	1	1	0	0	0	0	0	0	0	0	0	0	9	0	0	9	0	0	3	3	1	0	1	2	32	0	3	0	1	3	0	1	1	1	0	1	3	0	0	6	6	6	0	18	0	1	1	1
125	1	1	1	0	0	5	0	0	5	0	0	2	2	37	0	0	37	0	0	12	12	0.5	0	0.5	0	29	0	3	0	1	3	0	1	1	1	0	1	3	0	0	0	10	10	2	22	1	1	0	0
126	1	1	1	0	0	1	0	0	1	0	0	1	1	16	0	0	16	0	0	9	9	0.5	0	0.5	0	29	1	2	1	0	2	1	0	2	0	1	1	3	0	0	16	2	2	0	20	1	1	0	0
127	1	1	1	0	0	0	0	0	0	0	0	0	0	0	0	0	0	0	0	0	0	0.75	0	0.75	0	38	0	3	0	1	3	0	1	1	1	0	0	1	1	0	2	0	0	0	2	0	0	0	0
128	1	1	1	0	0	1	0	0	1	0	0	1	1	20	0	0	20	0	0	8	8	1.25	0	1.25	1	28	0	3	0	1	3	0	1	2	0	1	0	3	0	0	10	6	4	2	22	1	1	1	1
129	1	1	1	0	0	0	0	0	0	0	0	0	0	12	0	0	12	0	0	5	5	1.25	0	1.25	0	33	1	3	0	0	2	1	0	2	0	1	1	2	0	1	8	8	2	0	18	0	1	0	0
130	1	1	1	0	0	1	0	0	1	0	0	1	1	29	0	0	29	0	0	12	12	1.25	0	1.25	1	35	0	1	0	0	2	0	0	3	0	0	1	3	0	0	10	8	6	7	31	1	1	1	1
131	1	1	1	0	0	0	0	0	0	0	0	0	0	17	0	0	17	0	0	8	8	0.75	0	0.75	3	36	0	3	0	1	3	0	1	2	0	1	1	2	0	1	4	4	4	6	18	0	1	1	1
132	1	1	1	0	0	1	0	0	1	0	0	1	1	20	0	0	20	0	0	11	11	1	0	1	0	26	1	3	0	1	3	0	1	1	1	0	0	3	0	0	16	2	2	0	20	1	1	0	0
133	1	1	1	0	0	0	0	0	0	0	0	0	0	13	0	0	13	0	0	6	6	1	0	1	0	30	0	3	0	1	3	0	1	2	0	1	1	2	0	1	14	0	0	0	14	0	1	0	0
134	1	1	1	0	0	0	0	0	0	0	0	0	0	5	0	0	5	0	0	3	3	0	0	6	0	33	1	2	1	0	1	0	0	1	1	0	1	2	0	1	12	2	2	0	16	0	1	0	0
135	1	1	1	0	0	0	0	0	0	0	0	0	0	8	10	0	18	2	0	5	7	0.75	0	0.75	0	27	0	1	0	0	1	0	0	2	0	1	1	2	0	1	14	0	0	0	14	0	1	0	0
136	1	1	1	0	0	2	0	0	2	0	0	2	2	4	0	0	4	0	0	3	3	1	0.25	1.25	1	38	0	3	0	1	3	0	1	1	1	0	0	2	0	1	8	0	0	2	10	1	1	2	0
137	1	1	1	0	0	1	0	0	1	0	0	1	1	7	0	0	7	0	0	6	6	0.75	0	0.75	0	35	0	3	0	1	3	0	1	2	0	1	0	1	1	0	7	0	2	0	9	1	1	0	0
138	1	1	1	0	0	0	0	0	0	0	0	0	0	10	0	0	10	0	0	7	7	0.12	0	0.12	0	34	1	3	0	1	3	0	1	1	1	0	1	2	0	1	10	0	4	0	14	0	1	0	0
139	1	1	1	0	0	0	0	0	0	0	0	0	0	8	0	0	8	0	0	5	5	0.25	0	0.25	1	34	1	2	1	0	2	1	0	2	0	1	1	2	0	1	8	2	2	0	12	0	1	1	1
140	1	1	1	0	0	1	0	0	1	0	0	1	1	30	0	0	30	0	0	9	9	1	0	1	0	34	0	3	0	1	3	0	1	1	1	0	1	2	0	1	2	8	8	0	18	1	1	0	0
141	1	1	1	0	0	0	0	0	0	0	0	0	0	4	5	0	9	1	0	2	3	0.75	0	0.75	0	35	1	2	1	0	2	0	0	1	1	0	0	2	0	1	8	8	0	0	16	0	1	0	0
142	1	1	1	0	0	0	0	0	0	0	0	0	0	4	0	2	6	0	1	4	5	1	0	1	1	31	0	2	1	0	2	1	0	2	0	1	1	2	0	1	12	0	0	2	12	0	1	1	1
143	1	1	1	0	0	6	0	5	11	1	0	2	3	10	0	0	10	0	0	5	5	0.5	0	0.5	1	30	1	2	1	#NULL!	3	0	1	2	0	1	1	3	0	0	10	6	6	6	28	1	1	1	1
144	1	1	1	0	0	0	0	0	0	0	0	0	0	12	10	0	22	2	0	4	6	0.75	0	0.75	0	36	1	1	0	0	1	0	0	2	0	1	1	2	0	1	12	0	0	0	12	0	1	0	0
145	1	1	1	0	0	0	0	0	0	0	0	0	0	8	0	5	13	0	2	7	9	0.5	0	0.5	0	30	1	3	0	1	3	0	1	1	1	0	1	1	1	0	10	0	0	0	10	0	1	0	0
146	1	1	1	0	0	0	0	0	0	0	0	0	0	3	0	0	3	0	0	2	2	0.5	0	0.5	0	32	0	3	0	1	3	0	1	2	0	1	1	2	0	1	8	0	4	0	12	0	1	0	0
147	1	1	1	0	0	0	0	0	0	0	0	0	0	1	0	0	1	0	0	1	1	1	0	1	3	35	0	2	1	0	3	0	1	1	1	0	0	1	1	0	6	0	0	0	6	0	1	1	1
148	1	1	3	0	1	2	0	0	2	0	0	2	2	6	0	0	6	0	0	2	2	1.25	0	1.25	2	33	0	1	0	0	2	1	0	2	0	1	1	3	0	0	8	0	10	9	27	1	1	1	1
149	1	1	3	0	1	0	0	0	0	0	0	0	0	1	0	0	1	0	0	2	2	0.5	0	0.5	1	32	0	3	0	1	3	0	1	1	1	0	0	1	1	0	8	0	2	0	10	0	1	1	1
150	1	1	3	0	1	3	0	0	3	0	0	2	2	2	10	0	12	2	0	0	2	0.75	0	0.75	0	29	0	3	0	1	2	1	0	1	1	0	1	3	0	0	12	4	4	0	20	1	1	0	0
151	1	1	3	0	1	2	0	0	2	0	0	2	2	8	0	0	8	0	0	5	5	1	0	1	4	30	0	3	0	1	3	0	1	1	1	0	0	1	1	0	7	0	0	0	7	1	1	1	1
152	1	1	3	0	1	1	0	0	1	0	0	1	1	3	5	0	8	1	0	3	4	0.5	0	0.5	3	37	1	3	0	1	3	0	1	2	0	1	1	2	0	1	4	0	2	0	16	1	1	1	1
153	1	1	3	0	1	2	0	0	2	0	0	1	1	0	0	0	0	0	0	0	0	1	0	1	0	34	0	3	0	1	3	0	1	1	1	0	1	2	0	1	12	0	0	0	12	1	0	0	0
154	1	1	3	0	1	0	0	0	0	0	0	0	0	15	0	0	15	0	0	6	6	1	0	1	1	37	1	3	0	1	2	1	0	1	1	0	1	3	0	0	9	6	5	6	26	0	1	1	1
155	1	1	3	0	1	1	0	0	1	0	0	1	1	0	0	0	0	0	0	0	0	0.5	0	0.5	1	32	1	3	0	1	3	0	1	2	0	1	1	2	0	1	14	0	0	0	14	1	0	1	1
156	1	1	3	0	1	0	0	0	0	0	0	0	0	6	0	0	6	0	0	2	2	1	0	1	0	34	0	3	0	1	3	0	1	1	1	0	1	2	0	1	7	10	0	0	17	0	1	0	0
157	1	1	3	0	1	6	0	0	6	0	0	4	4	8	0	0	8	0	0	4	4	1.12	0	1.12	1	36	1	2	1	0	2	1	0	3	0	0	1	3	0	0	12	6	4	4	26	1	1	1	1
158	1	1	3	0	1	0	0	0	0	0	0	0	0	11	0	0	11	0	0	6	6	1	0	1	3	38	0	2	1	0	3	0	1	1	1	0	1	2	0	1	8	4	3	2	17	0	1	1	1
159	1	1	3	0	1	0	0	0	0	0	0	0	0	4	5	0	9	1	0	3	4	0.5	0	0.5	1	31	1	3	0	1	1	0	0	1	1	0	1	2	0	1	10	0	2	0	12	0	1	1	1
160	1	1	3	0	1	8	0	0	8	0	0	3	3	14	10	2	26	2	0	3	5	1	0.12	1.12	2	37	1	1	0	#NULL!	2	1	0	1	1	0	1	3	0	0	9	9	6	6	30	1	1	2	0
161	1	1	3	0	1	1	0	0	1	0	0	1	1	0	0	0	0	0	0	0	0	0.75	0	0.75	3	32	0	3	0	1	2	1	0	1	1	0	1	2	0	1	5	5	2	0	12	1	0	1	1
162	1	1	3	0	1	3	0	0	3	0	0	3	3	16	0	0	16	0	0	6	6	0.5	0	0.5	0	33	0	2	1	0	1	0	0	3	0	0	0	2	0	1	7	7	0	0	14	1	1	0	0
163	1	1	3	0	1	2	0	0	2	0	0	2	2	10	0	0	10	0	0	6	6	0.5	0	0.5	0	38	0	3	0	1	2	1	0	1	1	0	1	2	0	1	3	9	2	4	18	1	1	0	0
164	1	1	3	0	1	1	0	0	1	0	0	1	1	0	0	0	0	0	0	0	0	0.25	0	0.25	0	32	1	1	0	0	1	0	0	1	1	0	0	2	0	1	10	0	0	0	10	1	0	0	0
165	1	1	3	0	1	1	0	0	1	0	0	1	1	4	0	0	4	0	0	2	2	0.75	0	0.75	2	35	1	1	0	0	1	0	0	2	0	1	1	2	0	1	10	0	2	4	16	1	1	1	1
166	1	1	3	0	1	1	0	0	1	0	0	1	1	6	0	0	6	0	0	5	5	1.75	0	1.75	3	28	1	1	0	0	1	0	0	1	1	0	1	2	0	1	10	4	0	0	14	1	1	1	1
167	1	1	3	0	1	7	0	0	7	0	0	4	4	11	10	0	21	2	0	5	7	2	0	2	3	27	1	3	0	1	3	0	1	3	0	0	1	3	0	0	4	8	8	9	29	1	1	1	1
168	1	1	3	0	1	1	0	0	1	0	0	1	1	2	5	0	7	1	0	2	3	0.5	0	0.5	0	33	0	2	1	0	2	1	0	1	1	0	1	2	0	1	12	0	0	0	12	1	1	0	0
169	1	1	3	0	1	1	0	0	1	0	0	1	1	0	0	0	0	0	0	0	0	1	0	1	0	32	0	2	1	0	3	0	1	2	0	1	0	1	1	0	2	0	4	4	10	1	0	0	0
170	1	1	3	0	1	6	0	0	6	0	0	3	3	0	0	0	0	0	0	0	0	0.5	0	0.5	0	33	1	2	1	0	2	1	0	2	0	1	1	2	0	1	10	0	2	0	12	1	0	0	0
171	1	1	3	0	1	0	0	0	0	0	0	0	0	8	0	0	8	0	0	6	6	0.75	0	0.75	1	30	1	3	0	1	3	0	1	1	1	0	1	2	0	1	10	0	2	0	12	0	1	1	1
172	1	1	3	0	1	3	0	0	3	0	0	2	2	7	0	0	7	0	0	2	2	0.75	0.25	1	1	33	1	3	0	1	3	0	1	1	1	0	0	2	0	1	7	7	2	0	16	1	1	2	0
173	1	1	3	0	1	7	0	0	7	0	0	2	2	16	0	0	16	0	0	4	4	0.5	0	0.5	0	33	1	2	1	0	2	1	0	1	1	0	1	3	0	0	8	10	6	6	30	1	1	0	0
174	1	1	3	0	1	13	0	0	13	0	0	4	4	23	10	0	33	2	0	8	10	1	0	1	0	28	0	2	1	0	1	0	0	1	1	0	1	2	1	0	11	6	6	12	35	1	1	0	0
175	1	1	3	0	1	15	0	0	15	0	0	5	5	0	0	0	0	0	0	0	0	1	0	1	2	34	0	1	0	0	2	1	0	1	0	0	1	2	0	0	10	2	2	6	35	1	0	1	1
176	1	1	3	0	1	0	0	0	0	0	0	0	0	4	5	0	9	1	0	2	3	0.5	0	0.5	1	31	1	3	0	1	1	0	0	2	1	0	1	2	0	1	10	0	2	0	12	0	1	1	1
177	1	1	3	0	1	8	0	0	8	0	0	4	4	14	10	2	26	2	0	3	5	1	0.12	1.12	2	37	1	1	0	#NULL!	2	1	0	1	1	0	1	2	0	0	9	9	6	6	30	1	1	2	0
178	1	1	3	0	1	1	0	0	1	0	0	1	1	0	0	0	0	0	0	0	0	0.75	0	0.75	3	32	0	3	0	1	2	1	0	3	1	0	1	3	0	1	5	5	2	0	12	1	0	1	1
179	1	1	3	0	1	3	0	0	3	0	0	2	2	16	0	0	16	0	0	6	6	0.5	0	0.5	0	33	0	2	1	0	1	0	0	1	0	0	1	2	0	1	7	7	0	0	14	1	1	0	0
180	1	1	3	0	1	2	0	0	2	0	0	1	1	10	0	0	10	0	0	6	6	0.5	0	0.5	0	38	0	3	0	1	2	1	0	2	1	0	0	1	0	1	3	9	2	4	18	1	1	0	0
181	1	1	3	0	1	1	0	0	1	0	0	1	1	0	0	0	0	0	0	0	0	0.25	0	0.25	0	32	1	1	0	0	1	0	0	2	1	0	1	2	0	1	10	0	0	0	10	1	0	0	0
182	1	1	3	0	1	1	0	0	1	0	0	1	1	4	0	0	4	0	0	2	2	0.75	0	0.75	2	35	1	1	0	0	1	0	0	1	0	1	1	2	0	1	10	0	2	4	16	1	1	1	1
183	1	1	3	0	1	1	0	0	1	0	0	1	1	6	0	0	6	0	0	4	4	1.75	0	1.75	3	28	1	1	0	0	1	0	0	1	1	0	0	2	0	1	10	4	0	0	14	1	1	1	1
184	1	1	3	0	1	7	0	0	7	0	0	4	4	11	10	0	21	2	0	4	6	2	0	2	3	27	1	3	0	1	3	0	1	1	0	0	1	3	0	0	4	8	8	9	29	1	1	1	1
185	1	1	3	0	1	1	0	0	1	0	0	1	1	2	5	0	7	1	0	2	3	0.5	0	0.5	0	33	0	2	1	0	2	1	0	1	1	0	1	3	0	1	12	0	0	0	12	1	1	0	0
186	1	1	3	0	1	1	0	0	1	0	0	1	1	0	0	0	0	0	0	0	0	1	0	1	0	32	0	2	1	0	3	0	1	3	0	1	0	3	1	0	2	0	4	4	10	1	0	0	0
187	1	1	3	0	1	6	0	0	6	0	0	4	4	0	0	0	0	0	0	0	0	0.5	0	0.5	0	33	1	2	1	0	2	1	0	2	0	1	0	3	0	1	10	0	2	0	12	1	0	0	0
188	1	1	3	0	1	0	0	0	0	0	0	0	0	8	0	0	8	0	0	8	8	0.75	0	0.75	1	30	1	3	0	1	3	0	1	2	1	0	0	2	0	1	10	0	2	0	12	0	1	1	1
189	1	1	3	0	1	3	0	0	3	0	0	3	3	7	0	0	7	0	0	3	3	0.75	0.25	1	1	33	1	3	0	1	3	0	1	2	1	0	0	2	0	1	7	7	2	0	16	1	1	2	0
190	1	1	3	0	1	7	0	0	7	0	0	4	4	16	0	0	16	0	0	4	4	0.5	0	0.5	0	33	1	2	1	0	2	1	0	1	1	0	1	3	0	0	8	10	6	6	30	1	1	0	0
191	1	1	3	0	1	13	0	0	13	0	0	4	4	23	10	0	33	2	0	8	10	1	0	1	0	28	0	2	1	0	1	0	0	1	1	0	1	3	1	0	11	6	6	12	35	1	1	0	0
192	1	1	3	0	1	15	0	0	15	0	0	6	6	0	0	0	0	0	0	0	0	1	0	1	2	34	0	1	0	0	2	1	0	2	0	0	0	1	0	0	10	2	2	6	35	1	0	1	1
193	2	0	1	0	0	2	0	0	2	0	0	2	2	4	5	6	15	1	2	3	6	1	0.12	1.12	1	36	0	3	0	1	3	0	1	1	0	1	0	3	0	0	12	2	2	2	18	1	1	2	0
194	2	0	1	0	0	1	0	0	1	0	0	1	1	13	0	0	13	0	0	8	8	0.5	0	0.5	1	36	0	3	0	1	3	0	1	1	0	0	0	3	0	1	8	4	4	0	16	1	1	1	1
195	2	0	1	0	0	3	0	0	3	0	0	3	3	9	0	2	11	0	0	4	4	1.12	0.12	1.25	1	34	0	2	1	0	2	1	0	2	0	1	1	3	0	1	12	2	0	2	16	1	1	2	0
196	2	0	1	0	0	0	0	0	0	0	0	0	0	12	0	0	12	0	0	8	8	0.25	0	0.25	1	34	0	3	0	1	3	0	1	1	1	0	1	3	0	0	5	5	2	0	12	0	1	1	1
197	2	0	1	0	0	0	0	0	0	0	0	0	0	4	5	0	9	0	0	5	5	0.75	0	0.75	0	34	0	2	1	0	3	0	1	3	1	0	1	2	0	0	7	7	3	0	17	0	1	0	0
198	2	0	1	0	0	3	0	0	3	0	0	2	2	13	0	0	13	0	0	5	5	1	0	1	2	36	0	2	1	0	1	0	0	2	0	1	0	1	1	0	9	5	4	0	18	1	1	1	1
199	2	0	1	0	0	0	0	0	0	0	0	0	0	9	0	0	9	0	0	5	5	0.25	0	0.25	0	32	1	2	1	0	2	1	0	2	1	0	0	2	0	0	6	5	0	0	11	0	1	0	0
200	2	0	1	0	0	3	0	0	3	0	0	1	1	2	5	0	7	1	0	1	2	1.25	0	1.25	1	36	1	3	0	1	3	0	1	2	0	0	1	3	0	0	8	0	2	0	10	1	1	1	1
201	2	0	1	0	0	0	0	0	0	0	0	0	0	8	0	0	8	0	0	5	5	0.75	0	0.75	0	36	0	1	0	0	3	0	1	2	0	1	1	3	0	0	8	0	2	0	10	0	1	0	0
202	2	0	1	0	0	0	0	0	0	0	0	0	0	1	0	0	1	0	0	1	1	0.5	0	0.5	0	37	1	2	1	0	2	1	0	3	1	0	1	2	0	0	4	0	2	0	6	0	1	0	0
203	2	0	1	0	0	0	0	0	0	0	0	0	0	1	0	0	1	0	0	1	1	0.25	0	0.25	2	32	0	3	0	1	3	0	1	1	1	0	0	3	0	1	6	0	2	2	8	0	1	1	1
204	2	0	1	0	0	1	0	0	1	0	0	1	1	6	0	0	6	0	0	4	4	0.75	0	0.75	1	34	1	3	0	1	2	1	0	1	0	1	1	1	1	0	9	0	0	0	9	1	1	1	1
205	2	0	1	0	0	2	0	0	2	0	0	3	3	12	0	0	12	0	0	6	6	0.5	0	0.5	1	30	0	2	1	0	2	1	0	3	1	0	1	1	0	1	14	0	0	0	14	1	1	1	1
206	2	0	1	0	0	5	0	0	5	0	0	4	4	2	0	3	5	0	1	5	6	0.5	0	0.5	3	32	1	3	0	1	2	1	0	2	1	0	1	1	0	0	6	0	2	6	14	1	1	1	1
207	2	0	1	0	0	0	0	0	0	0	0	0	0	9	5	0	14	1	0	5	6	1	0	1	1	36	0	3	0	1	3	0	1	3	0	1	1	3	0	0	6	6	4	2	18	0	1	1	1
208	2	0	1	0	0	4	0	0	4	0	0	4	4	9	0	0	9	0	0	6	6	24	0	1.25	1	33	1	2	1	0	2	1	0	1	0	0	1	3	0	1	10	0	2	6	18	1	1	1	1
209	2	0	1	0	0	2	0	0	2	0	0	2	2	2	0	7	9	0	4	2	6	0.75	0	0.75	1	33	0	3	0	1	3	0	1	2	1	0	1	2	0	0	10	0	8	0	18	1	1	1	1
210	2	0	1	0	0	0	0	0	0	0	0	0	0	5	0	0	5	0	0	4	4	1	0	1	0	35	0	1	0	0	1	0	0	2	1	0	0	3	1	0	5	0	2	2	9	0	1	0	0
211	2	0	1	0	0	2	0	0	2	0	0	2	2	20	10	0	30	2	0	6	8	0.75	0	0.75	1	26	0	1	0	0	1	0	0	2	0	0	1	3	1	0	8	8	4	0	20	1	1	1	1
212	2	0	1	0	0	4	0	0	4	0	0	3	3	16	0	0	16	0	0	6	6	0.75	0	0.75	2	30	0	2	1	0	2	1	0	1	0	1	1	3	1	0	10	7	0	2	19	1	1	1	1
213	2	0	1	0	0	3	0	0	3	0	0	3	3	21	10	0	31	2	0	6	8	1.25	0	1.25	0	28	0	1	0	0	1	0	0	2	0	0	1	1	0	0	9	6	0	6	21	1	1	0	0
214	2	0	1	0	0	6	0	0	6	0	0	2	2	37	5	0	42	1	0	10	11	1.25	0	1.25	1	34	0	2	1	0	2	1	0	1	1	0	1	1	0	0	9	9	6	6	30	1	1	1	1
215	2	0	1	0	0	0	0	0	0	0	0	0	0	17	0	0	17	0	0	6	6	1	0	1	1	30	0	1	0	0	2	1	0	2	0	1	0	2	0	1	8	7	4	0	19	0	1	1	1
216	2	0	1	0	0	0	0	0	0	0	0	0	0	0	0	0	0	0	0	0	0	0.75	0	0.75	0	38	0	2	1	0	3	0	1	2	0	1	0	3	0	0	6	0	0	0	6	0	0	0	0
217	2	0	1	0	0	0	0	0	0	0	0	0	0	4	0	0	4	0	0	2	2	0.75	0	0.75	1	36	0	3	0	1	3	0	1	1	0	1	1	3	0	0	10	0	0	0	10	0	1	1	1
218	2	0	1	0	0	0	0	0	0	0	0	0	0	2	20	0	22	4	0	2	6	1	0	1	1	35	0	3	0	1	3	0	1	1	1	0	1	1	0	0	12	4	4	0	20	0	1	1	1
219	2	0	1	0	0	0	0	0	0	0	0	0	0	10	5	0	15	1	0	6	7	1	0	1	1	36	0	3	0	1	3	0	1	2	0	0	1	1	1	0	6	6	5	0	17	0	1	1	1
220	2	0	1	0	0	1	0	0	1	0	0	1	1	7	0	0	7	0	0	3	3	0.75	0	0.75	0	32	1	3	0	1	3	0	1	2	1	0	1	1	1	0	8	0	4	0	12	1	1	0	0
221	2	0	1	0	0	0	0	0	0	0	0	0	0	1	0	0	1	0	0	1	1	0	0	0	0	32	0	3	0	1	3	0	1	1	0	1	1	3	0	1	12	0	4	2	18	0	1	0	0
222	2	0	1	0	0	0	0	0	0	0	0	0	0	1	5	0	6	1	0	2	3	0.5	0	0.5	1	36	1	3	0	1	3	0	1	1	0	1	1	3	0	0	10	0	0	0	10	0	1	1	1
223	2	0	1	0	0	8	0	0	8	0	0	3	3	17	10	0	27	2	0	7	9	1	0	1	2	34	1	1	0	0	2	1	0	1	1	0	1	3	0	0	10	8	4	2	24	1	1	1	1
224	2	0	1	0	0	0	0	0	0	0	0	0	0	11	0	0	11	0	0	7	7	0.75	0	0.75	2	30	0	3	0	1	3	0	1	2	1	0	0	2	1	0	10	2	0	0	12	0	1	1	1
225	2	0	1	0	0	0	0	0	0	0	0	0	0	3	0	0	3	0	0	3	3	0.25	0	0.25	3	33	0	3	0	1	3	0	1	2	1	0	1	3	1	0	0	0	5	2	7	0	1	1	1
226	2	0	2	1	0	1	0	0	1	0	0	1	1	0	0	0	0	0	0	0	0	0.5	0	0.5	3	33	0	3	0	1	2	1	0	1	1	0	1	3	1	0	7	0	0	0	7	1	0	1	1
227	2	0	2	1	0	1	0	0	1	0	0	1	1	4	0	0	4	0	0	5	5	0.75	0	0.75	2	33	1	3	0	1	3	0	1	2	1	0	1	3	0	0	7	0	0	0	7	1	1	1	1
228	2	0	2	1	0	6	0	0	6	0	0	4	4	4	0	0	4	0	0	1	1	1.5	0	1.5	2	34	0	2	1	0	2	1	0	2	1	0	1	2	0	0	6	0	2	2	10	1	1	1	1
229	2	0	2	1	0	0	0	0	0	0	0	0	0	2	0	0	2	0	0	2	2	0.5	0	0.5	0	31	0	3	0	1	3	0	1	3	1	0	0	1	0	0	6	0	5	1	12	0	1	0	0
230	2	0	2	1	0	0	0	0	0	0	0	0	0	0	0	0	0	0	0	0	0	0.75	0	0.75	2	38	1	3	0	1	2	1	0	2	0	0	1	2	0	1	10	1	2	2	15	0	0	1	1
231	2	0	2	1	0	0	0	0	0	0	0	0	0	10	0	0	10	0	0	7	7	0.5	0	0.5	0	30	0	2	1	0	2	1	0	2	0	1	0	1	0	0	12	0	2	0	14	0	1	0	0
232	2	0	2	1	0	0	0	0	0	0	0	0	0	3	5	0	8	1	0	2	3	0.75	0	0.75	6	38	0	3	0	1	3	0	1	1	1	0	1	3	0	0	6	0	2	0	8	0	1	1	1
233	2	0	2	1	0	1	2	0	3	0	2	0	2	0	0	0	0	0	0	0	0	1.5	0.25	1.75	2	33	1	2	1	0	2	1	0	1	1	0	0	3	0	0	7	0	0	0	7	1	0	2	0
234	2	0	2	1	0	3	0	0	3	0	0	1	1	12	5	0	17	1	0	6	7	0.5	0	0.5	0	36	0	2	1	0	2	1	0	1	0	1	1	1	0	1	10	0	2	4	16	1	1	0	0
235	2	0	2	1	0	16	0	0	16	0	0	4	4	0	9	0	9	2	0	0	2	1	0	1	1	29	1	2	1	0	2	1	0	1	0	0	1	3	1	0	10	2	8	10	30	1	0	1	1
236	2	0	2	1	0	0	0	0	0	0	0	0	0	0	0	0	0	0	0	0	0	0.25	0	0.25	0	34	0	3	0	1	3	0	1	3	0	1	1	3	0	1	8	0	2	0	10	0	0	0	0
237	2	0	2	1	0	3	0	0	3	0	0	4	2	8	0	0	8	0	0	5	5	0.25	0	0.25	1	36	0	3	0	1	3	0	1	3	0	1	1	2	0	1	10	4	0	0	14	1	1	1	1
238	2	0	2	1	0	1	0	0	1	0	0	4	1	25	5	0	30	1	0	7	8	0.75	0	0.75	1	26	0	1	0	0	2	1	0	1	0	0	1	3	1	0	11	7	4	3	25	1	1	1	1
239	2	0	2	1	0	3	0	0	3	0	0	3	3	2	0	0	2	0	0	1	1	1	0	1	0	37	0	3	0	1	3	0	1	1	1	0	0	1	1	0	2	2	0	0	4	1	1	0	0
240	2	0	2	1	0	2	0	0	2	0	0	2	2	10	0	0	10	0	0	4	4	1	0	1	1	36	0	2	1	0	2	1	0	1	1	0	0	1	0	0	10	0	0	0	10	1	1	1	1
241	2	0	2	1	0	2	0	0	2	0	0	2	2	6	0	0	6	0	0	5	5	1	0	1	2	31	0	3	0	1	3	0	1	1	1	0	1	1	0	0	6	0	2	0	8	1	1	1	1
242	2	0	2	1	0	6	0	0	6	0	0	6	6	5	0	0	5	0	0	3	3	1.25	0	1.25	0	31	0	3	0	1	3	0	1	1	1	0	1	3	1	0	8	0	6	2	16	1	1	0	0
243	2	0	2	1	0	2	0	0	2	0	0	2	2	7	0	0	7	0	0	3	3	0.75	0	0.75	1	32	1	3	0	1	3	0	1	2	1	0	1	2	0	0	7	0	0	0	7	1	1	1	1
244	2	1	2	1	0	2	0	0	2	0	0	1	1	43	0	0	43	0	0	10	10	1	0	1	2	35	0	2	1	0	1	0	0	2	0	0	1	1	0	0	9	9	4	9	31	1	1	1	1
245	2	0	2	1	0	8	0	0	8	0	0	7	7	6	5	0	11	1	0	3	4	1	0	1	1	37	1	3	0	1	2	1	0	2	0	0	1	3	0	0	11	3	0	0	14	1	1	1	1
246	2	0	2	1	0	0	0	0	0	0	0	0	0	12	29	0	41	6	0	3	9	1	0	1	2	34	0	3	0	1	3	0	1	3	1	0	1	3	0	0	7	10	4	8	29	0	1	1	1
247	2	0	2	1	0	2	0	0	2	0	0	1	1	5	5	0	10	1	0	2	3	0.5	0	0.5	2	37	0	3	0	1	3	0	1	1	1	0	1	3	1	0	6	8	0	0	14	1	1	1	1
248	2	0	2	1	0	5	0	0	5	0	0	4	4	10	0	0	10	0	0	5	5	0.75	0	0.75	0	30	1	2	1	0	2	1	0	1	1	0	0	3	1	0	10	6	1	0	17	1	1	0	0
249	2	0	2	1	0	0	0	0	0	0	0	0	0	4	0	0	4	0	0	3	3	1	0	1	1	38	1	3	0	1	2	1	0	2	1	0	1	3	1	0	6	0	2	2	10	0	1	1	1
250	2	0	2	1	0	9	0	5	14	1	0	5	6	6	0	0	6	0	0	3	3	0.75	0	0.75	0	32	1	3	0	1	3	0	1	2	1	0	1	3	0	0	8	8	4	2	22	1	1	0	0
251	2	0	2	1	0	1	0	0	1	0	0	1	1	0	0	0	0	0	0	0	0	0.5	0	0.5	0	38	1	2	1	0	1	0	0	1	0	1	1	3	0	1	6	0	0	0	6	1	0	0	0
252	2	0	2	1	0	0	0	0	0	0	0	0	0	4	0	0	4	0	0	3	3	0	0	0	0	30	0	3	0	1	3	0	1	2	0	1	1	3	1	0	2	0	0	0	8	0	1	0	0
253	2	0	2	1	0	1	0	0	1	0	0	1	1	5	5	0	10	1	0	3	4	0.5	0	0.5	2	39	0	3	0	1	2	1	0	3	0	1	1	1	0	0	8	0	0	0	12	1	1	1	1
254	2	0	2	1	0	2	0	0	2	0	0	1	1	24	20	0	44	4	0	7	11	0.75	0	0.75	0	20	0	1	0	0	2	1	0	3	0	0	0	1	0	0	9	9	8	6	32	1	1	0	0
255	2	0	2	1	0	5	0	0	5	0	0	2	2	6	0	0	6	0	0	4	4	0.5	0	0.5	4	37	0	3	0	1	3	0	1	2	1	0	1	3	0	0	10	0	0	4	14	1	1	1	1
256	2	0	2	1	0	0	0	0	0	0	0	0	0	6	0	0	6	0	0	4	4	0.75	0	0.75	0	32	1	3	0	1	3	0	1	1	1	0	0	3	0	0	6	0	0	0	6	0	1	0	0
257	2	0	2	1	0	0	0	0	0	0	0	0	0	2	0	0	2	0	0	2	2	0	0	0	0	32	0	3	0	1	3	0	1	3	0	1	1	3	0	0	0	0	0	0	0	0	1	0	0
258	2	0	3	0	1	2	0	0	2	0	0	2	2	5	15	0	20	3	0	3	6	0.75	0	0.75	1	32	0	1	0	0	1	0	0	1	0	0	0	3	0	0	5	5	4	3	17	1	1	1	1
259	2	0	3	0	1	3	0	0	3	0	0	3	3	4	5	1	10	1	2	3	6	0.5	0	0.5	0	36	0	3	0	1	2	1	0	3	1	0	1	3	0	0	10	2	2	0	14	1	1	0	0
260	2	0	3	0	1	4	0	0	4	0	0	4	4	2	0	9	11	0	4	2	6	0.25	0	0.25	0	30	1	2	1	0	2	1	0	1	0	0	1	3	0	0	8	0	6	0	14	1	1	0	0
261	2	0	3	0	1	12	0	0	12	0	0	5	5	15	0	0	15	0	0	6	6	1	0	1	3	22	0	3	0	1	3	0	1	2	0	0	1	1	1	0	8	10	8	14	40	1	1	1	1
262	2	0	3	0	1	4	0	0	4	0	0	3	3	11	0	0	11	0	0	2	2	1.25	0	1.25	0	34	1	2	1	0	3	0	1	2	0	0	0	3	1	0	10	0	6	0	16	1	1	0	0
263	2	0	3	0	1	0	0	0	0	0	0	0	0	8	0	0	8	0	0	4	4	0	0	0	1	33	0	3	0	1	2	1	0	2	0	1	1	3	0	0	5	5	1	3	14	0	1	1	1
264	2	0	3	0	1	0	0	0	0	0	0	0	0	11	0	2	13	0	1	7	8	0	0	0	0	30	0	3	0	1	3	0	1	1	1	0	1	2	0	0	12	0	4	0	16	0	1	0	0
265	2	0	3	0	1	18	0	0	18	0	0	7	7	0	0	0	0	0	0	0	0	1	0	1	0	38	1	2	1	0	2	1	0	3	0	0	1	3	0	0	3	9	8	0	20	1	0	0	0
266	2	0	3	0	1	3	0	0	3	0	0	4	4	0	0	1	1	0	0	0	0	0.75	0	0.75	0	36	1	2	1	0	3	0	1	1	1	0	1	2	0	0	0	0	3	0	3	1	0	0	0
267	2	0	3	0	1	19	0	0	19	0	0	4	4	9	0	0	9	0	0	3	3	0.5	0	0.5	0	38	0	3	0	1	3	0	1	3	0	0	0	1	0	0	14	0	0	2	16	1	1	0	0
268	2	0	3	0	1	0	0	0	0	0	0	0	0	2	0	6	8	0	3	1	4	0	0	0	0	37	1	3	0	1	3	0	1	1	1	0	1	2	0	0	8	0	0	0	8	0	1	0	0
269	2	0	3	0	1	1	0	0	1	0	0	1	1	6	0	0	6	0	0	4	4	0.25	0	0.25	0	34	0	2	1	0	2	1	0	2	0	1	1	2	1	0	8	0	2	0	10	1	1	0	0
270	2	0	3	0	1	1	0	0	1	0	0	1	1	13	5	0	18	1	0	5	6	1	0	1	1	31	0	3	0	1	1	0	0	2	0	1	1	2	0	0	8	8	2	0	18	1	1	1	1
271	2	0	3	0	1	6	0	0	6	0	0	2	2	15	0	0	15	0	0	4	4	0.75	0	0.75	1	33	0	3	0	1	3	0	1	1	1	0	1	3	0	0	10	4	6	0	20	1	1	1	1
272	2	0	3	0	1	0	0	0	0	0	0	0	0	0	0	0	0	0	0	0	0	1	0	1	0	32	0	3	0	1	3	0	1	1	1	0	1	3	0	1	4	0	2	2	8	0	0	0	0
273	2	0	3	0	1	3	0	0	3	0	0	3	3	11	5	0	16	1	0	6	7	1	0	1	1	36	0	2	1	0	2	1	0	1	1	0	1	1	0	0	12	2	0	0	14	1	1	1	1
274	2	0	3	0	1	3	0	0	3	0	0	3	3	0	15	0	15	3	0	0	3	0.5	0	0.5	0	36	0	2	1	0	2	0	0	1	1	0	1	3	0	1	6	6	4	0	18	1	0	0	0
275	2	0	3	0	1	3	0	0	3	0	0	3	3	1	0	0	1	0	0	1	1	0.5	0	0.5	2	31	0	3	0	1	3	0	1	1	1	0	0	3	1	0	6	0	0	0	6	1	1	1	1
276	2	0	3	0	1	1	0	0	1	0	0	1	1	4	20	0	24	4	0	1	5	0.75	0	0.75	1	35	1	3	0	1	3	0	1	1	1	0	1	1	0	1	12	4	0	0	16	1	1	1	1
277	2	0	3	0	1	1	0	0	1	0	0	1	1	0	0	0	0	0	0	0	0	0.25	0	0.25	1	34	0	3	0	1	3	0	1	1	1	0	1	1	0	1	4	0	0	0	4	1	0	1	1
278	2	0	3	0	1	2	0	0	2	0	0	2	2	17	10	0	27	2	0	8	10	0.75	0	0.75	1	27	0	2	1	0	2	1	0	1	1	0	1	2	0	1	14	0	6	2	22	1	1	1	1
279	2	0	3	0	1	1	0	0	1	0	0	1	1	12	0	0	12	0	0	7	7	0.75	0	0.75	2	30	0	1	0	0	1	0	0	2	0	0	0	3	0	0	9	0	4	4	17	1	1	1	1
280	2	0	3	0	1	6	0	0	6	0	0	4	4	0	0	0	0	0	0	0	0	1	0	1	2	34	0	3	0	1	2	1	0	1	1	0	1	3	0	0	0	0	6	0	6	1	0	1	1
281	2	0	3	0	1	3	0	0	3	0	0	3	3	0	5	0	5	1	0	0	1	1	0.25	1.25	5	36	0	2	1	0	1	0	0	1	0	0	1	3	1	0	2	10	4	0	16	1	0	2	0
282	2	0	3	0	1	0	0	0	0	0	0	0	0	4	0	4	8	0	1	3	4	0.25	0	0.25	1	36	0	3	0	1	3	0	1	2	0	1	1	1	0	0	7	7	0	0	14	0	1	1	1
283	2	0	3	0	1	0	0	0	0	0	0	0	0	0	0	0	0	0	0	0	0	0.5	0	0.5	1	34	0	3	0	1	3	0	1	2	0	1	1	3	0	0	0	0	2	0	2	0	0	1	1
284	2	1	3	0	1	0	0	0	0	0	0	0	0	0	0	0	0	0	0	0	0	0.75	0	0.75	1	37	1	3	0	1	3	0	1	1	1	0	1	1	1	0	4	0	0	0	4	0	0	1	1
285	2	1	3	0	1	1	0	0	1	0	0	1	1	0	0	0	0	0	0	0	0	1	0	1	3	31	1	2	1	0	2	1	0	1	1	0	1	2	1	0	11	0	0	0	11	1	0	1	1
86	2	1	3	0	1	7	0	0	7	0	0	2	2	5	0	0	5	0	0	4	4	1.25	0	1.25	1	32	1	1	0	0	2	1	0	1	1	0	0	1	0	1	5	9	0	0	14	1	1	1	1
287	2	1	3	0	1	3	0	0	3	0	0	2	2	11	0	0	11	0	0	7	7	0.25	0	0.25	2	34	1	3	0	1	3	0	1	2	0	1	1	3	0	0	10	3	0	0	13	1	1	1	1
288	2	1	3	0	1	3	0	0	3	0	0	3	3	5	0	0	5	0	0	3	3	0.25	0	0.25	0	33	1	3	0	1	1	0	0	2	0	1	0	2	0	0	5	5	0	0	10	1	1	0	0
289	2	1	1	0	0	0	0	0	0	0	0	0	0	32	0	0	32	0	0	9	9	0.75	0	0.75	0	24	0	3	0	1	3	0	1	3	0	0	1	1	0	0	7	8	4	4	23	0	1	0	0
290	2	1	1	0	0	2	0	0	2	0	0	2	2	8	0	0	8	0	0	5	5	0.5	0	0.5	0	31	0	2	1	0	2	1	0	1	1	0	0	2	1	0	6	6	0	0	12	1	1	0	0
291	2	1	1	0	0	1	0	0	1	0	0	1	1	16	15	0	31	3	0	6	9	0.75	0	0.75	1	34	1	3	0	1	3	0	1	3	0	0	0	3	0	0	7	7	4	0	18	1	1	1	1
292	2	1	1	0	0	0	0	0	0	0	0	0	0	12	0	0	12	0	0	5	5	0.5	0	0.5	0	26	1	3	0	1	2	1	0	2	0	0	0	3	1	0	10	0	4	4	14	0	1	0	0
293	2	1	1	0	0	0	0	0	0	0	0	0	0	1	0	0	1	0	0	1	1	0.5	0	0.5	0	36	0	3	0	1	3	0	1	1	1	0	0	1	0	1	8	0	2	0	8	0	1	0	0
294	2	1	1	0	0	0	0	0	0	0	0	0	0	4	0	0	4	0	0	2	2	1	0	1	0	34	0	2	1	0	1	0	0	1	1	0	0	3	1	0	8	0	0	0	8	0	1	0	0
295	2	1	1	0	0	0	0	0	0	0	0	0	0	7	0	0	7	0	0	4	4	0.5	0	0.5	0	38	0	3	0	1	3	0	1	1	1	0	0	2	0	0	5	5	0	0	10	0	1	0	0
296	2	1	1	0	0	0	0	0	0	0	0	0	0	22	0	0	22	0	0	10	10	1.5	0	1.5	4	28	0	2	1	0	2	1	0	2	0	1	1	3	0	1	8	8	3	0	19	0	1	1	1
297	2	1	1	0	0	1	0	0	1	0	0	1	1	24	0	0	24	0	0	7	7	0.5	0	0.5	0	33	0	3	0	1	3	0	1	3	0	0	1	3	1	0	16	0	4	0	20	1	1	0	0
298	2	1	1	0	0	0	0	0	0	0	0	0	0	7	5	5	17	1	0	6	7	1	0	1	1	32	0	3	0	1	2	1	0	3	0	0	0	1	0	1	9	5	4	0	18	0	1	1	1
299	2	1	1	0	0	1	0	0	1	0	0	2	2	26	5	0	31	1	0	7	8	0.25	0	0.25	0	36	0	3	0	1	3	0	1	3	0	0	1	2	1	0	8	7	5	3	23	1	1	0	0
300	2	1	1	0	0	5	0	0	5	0	0	4	4	0	0	0	0	0	0	0	0	1	1	2	1	30	0	3	0	1	1	0	0	1	1	0	1	3	0	0	12	0	0	0	12	1	0	2	0
301	2	1	1	0	0	0	0	0	0	0	0	0	0	1	0	0	1	0	0	1	1	0.25	0	0.25	0	38	1	1	0	0	2	1	0	1	1	0	0	2	1	0	5	0	0	0	5	0	1	0	0
302	2	1	1	0	0	1	0	0	1	0	0	1	1	1	0	0	1	0	0	1	1	1	0	1	0	31	0	3	0	1	3	0	1	1	1	0	0	3	0	0	6	0	0	0	6	1	1	0	0
303	2	1	1	0	0	1	0	0	1	0	0	1	1	7	0	0	7	0	0	6	6	0.75	0	0.75	0	36	0	3	0	1	3	0	1	1	1	0	1	3	0	1	10	0	0	0	10	1	1	0	0
304	2	1	1	0	0	0	0	0	0	0	0	0	0	3	0	0	3	0	0	2	2	0.75	0	0.75	0	33	1	2	1	0	3	0	1	1	1	0	0	1	0	0	8	0	2	0	10	0	1	0	0
305	2	1	1	0	0	0	0	0	0	0	0	0	0	19	0	0	19	0	0	6	6	1.25	0	1.25	1	34	0	3	0	1	2	1	0	3	0	0	1	2	0	0	10	4	3	2	19	0	1	1	1
306	2	1	1	0	0	0	0	0	0	0	0	0	0	0	0	0	0	0	0	0	0	1	0	1	0	40	0	3	0	1	3	0	1	2	0	1	1	3	1	0	0	0	0	0	0	0	0	0	0
307	2	1	1	0	0	0	0	0	0	0	0	0	0	8	5	0	13	1	0	6	7	0.25	0	0.25	0	38	1	3	0	1	3	0	1	1	1	0	1	3	0	1	6	6	0	0	12	0	1	0	0
308	2	1	1	0	0	1	0	0	1	0	0	1	1	0	0	0	0	0	0	0	0	1	0	1	3	40	0	2	1	0	3	0	1	1	1	0	1	3	0	0	0	0	0	0	0	1	0	1	1
309	2	1	1	0	0	0	0	0	0	0	0	0	0	12	5	0	17	1	0	6	7	1.25	0	1.25	0	30	0	3	0	1	3	0	1	2	0	0	0	3	0	1	7	7	0	0	14	0	1	0	0
310	2	1	1	0	0	2	0	0	2	0	0	2	2	15	0	0	15	0	0	6	6	1.5	0	1.5	1	36	0	3	0	1	1	0	0	3	0	0	0	3	0	0	8	7	4	1	19	1	1	1	1
311	2	1	1	0	0	0	0	0	0	0	0	0	0	6	0	0	6	0	0	4	4	0.75	0	0.75	0	37	0	3	0	1	3	0	1	1	1	0	0	3	0	0	0	0	4	2	6	0	1	0	0
312	2	1	1	0	0	0	0	0	0	0	0	0	0	4	0	0	4	0	0	3	3	0.75	0	0.75	1	35	0	3	0	1	3	0	1	1	1	0	1	3	1	0	7	5	0	0	12	0	1	1	1
313	2	1	1	0	0	2	0	0	2	0	0	2	2	38	0	0	38	0	0	12	12	1	0	1	2	38	1	3	0	1	3	0	1	1	1	0	1	1	0	1	9	9	0	10	28	1	1	1	1
314	2	1	1	0	0	1	0	0	1	0	0	1	0	16	0	0	16	0	0	7	7	0.5	0	0.5	1	30	1	2	1	0	3	0	1	3	0	0	1	3	0	0	10	8	0	0	18	1	1	1	1
315	2	1	1	0	0	2	0	0	2	0	0	2	2	16	5	0	21	1	0	11	12	1	0	1	0	32	0	3	0	1	3	0	1	1	1	0	1	1	0	0	5	5	8	2	20	1	1	0	0
316	2	1	1	0	0	3	0	0	3	0	0	2	2	4	0	0	4	0	0	4	4	0.75	0	0.75	1	32	1	3	0	1	3	0	1	1	1	0	1	3	0	0	10	2	3	0	15	1	1	1	1
317	2	1	1	0	0	2	0	0	2	0	0	2	2	17	0	5	22	0	2	6	8	1	0	1	3	32	0	3	0	1	3	0	1	2	0	1	1	2	0	0	8	8	0	0	16	1	1	1	1
318	2	1	2	1	0	0	0	0	0	0	0	0	0	11	0	0	11	0	0	3	3	0.75	0	0.75	2	36	1	2	1	0	3	0	1	1	1	0	0	3	0	0	6	0	0	0	6	0	1	1	1
319	2	1	2	1	0	5	0	0	5	0	0	2	2	6	5	0	11	1	0	5	6	1	0	1	0	33	0	2	1	0	2	1	0	2	0	1	1	2	0	0	4	0	0	4	13	1	1	0	0
320	2	1	2	1	0	1	0	0	1	0	0	1	1	4	10	0	14	2	0	3	5	0.5	0	0.5	1	37	0	3	0	1	3	0	1	1	1	0	1	1	0	0	6	0	4	0	10	1	1	1	1
321	2	1	2	1	0	4	0	0	4	0	0	3	3	13	0	0	13	0	0	5	5	0.75	0	0.75	0	34	0	2	1	0	1	0	0	1	1	0	1	2	1	0	12	0	0	0	12	1	1	0	0
322	2	1	2	1	0	0	0	0	0	0	0	0	0	1	0	0	1	0	0	1	1	1.25	0	1.25	0	35	0	2	1	0	3	0	1	1	1	0	1	2	0	0	4	4	2	0	10	0	1	0	0
323	2	1	2	1	0	0	0	0	0	0	0	0	0	2	0	0	2	0	0	2	2	0.25	0	0.25	1	34	0	2	1	0	3	0	1	1	1	0	1	3	1	0	5	3	2	2	12	0	1	1	1
324	2	1	2	1	0	0	0	0	0	0	0	0	0	4	30	0	34	6	0	1	7	0.5	0	0.5	0	36	0	3	0	1	3	0	1	2	0	1	1	3	0	0	12	4	4	0	24	0	1	0	0
325	2	1	2	1	0	8	0	0	8	0	0	2	2	10	5	0	15	1	0	3	4	1	0	1	1	32	0	2	1	0	2	0	0	3	0	0	0	3	0	1	10	0	4	0	14	1	1	1	1
326	2	1	2	1	0	4	0	0	4	0	0	4	4	13	5	0	18	1	0	5	6	0.5	0.12	0.62	0	36	0	1	0	0	1	0	0	3	0	0	1	2	0	0	6	8	2	0	18	1	1	2	0
327	2	1	2	1	0	0	0	0	0	0	0	0	0	13	5	0	18	1	0	5	6	1.25	0.12	1.37	2	26	0	3	0	1	3	0	1	1	1	0	0	3	0	1	9	3	0	0	12	0	1	2	0
328	2	1	2	1	0	19	0	0	19	0	0	4	4	14	5	0	19	1	0	5	6	0.75	0	0.75	0	36	1	2	1	0	1	0	0	3	0	0	1	2	1	0	6	10	4	2	22	1	1	0	0
329	2	1	2	1	0	3	0	0	3	0	0	2	2	23	0	0	23	0	0	8	8	0.75	0	0.75	0	24	1	2	1	0	3	0	1	3	0	0	0	3	0	1	10	8	2	2	22	1	1	0	0
330	2	1	2	1	0	1	0	0	1	0	0	2	2	1	5	2	8	1	1	4	6	0	0	0	0	39	1	3	0	1	3	0	1	1	1	0	0	3	0	1	4	6	0	0	10	1	1	0	0
331	2	1	2	1	0	1	0	0	1	0	0	1	1	9	0	0	9	0	0	6	6	1	0	1	1	16	1	3	0	1	3	0	1	1	1	0	1	2	0	0	8	4	0	0	12	1	1	1	1
332	2	1	2	1	0	2	0	0	2	0	0	2	2	4	0	0	4	0	0	1	1	0.75	0	0.75	1	40	1	3	0	1	2	1	0	1	1	0	1	3	0	0	6	0	2	2	10	1	1	1	1
333	2	1	2	1	0	2	0	0	2	0	0	2	2	10	5	0	15	1	0	5	6	1.25	0	1.25	0	30	0	2	1	0	3	0	1	1	1	0	1	2	0	0	10	0	2	0	12	1	1	0	0
334	2	1	2	1	0	11	0	0	11	0	0	3	3	2	5	0	7	1	0	1	2	0	0	0	0	38	0	3	0	1	1	0	0	2	0	1	1	3	0	1	8	0	10	2	20	1	1	0	0
335	2	1	2	1	0	0	0	0	0	0	0	0	0	11	0	0	11	0	0	4	4	0.5	0	0.5	2	34	0	3	0	1	3	0	1	1	1	0	1	2	0	0	7	9	2	0	18	0	1	1	1
336	2	1	2	1	0	6	0	0	6	0	0	2	2	4	5	0	9	1	0	3	4	0.5	0.25	0.75	0	38	0	3	0	1	3	0	1	2	0	1	0	3	1	0	8	8	0	0	16	1	1	2	0
337	2	1	2	1	0	1	0	0	1	0	0	1	1	13	0	1	14	0	0	7	7	0.75	0	0.75	0	36	0	2	1	0	1	0	0	3	0	0	0	2	0	0	4	10	2	0	16	1	1	0	0
338	2	1	2	1	0	0	2	0	2	0	1	2	3	8	0	0	8	0	0	3	3	0.5	0	0.5	0	31	0	2	1	0	2	1	0	2	0	1	0	3	0	0	7	7	0	0	14	0	1	0	0
339	2	1	2	1	0	0	0	0	0	0	0	0	0	8	0	0	8	0	0	3	3	1	0.25	1.25	2	33	0	3	0	1	3	0	1	3	0	0	0	2	1	0	11	3	2	6	16	0	1	2	0
340	2	1	2	1	0	0	0	0	0	0	0	0	0	8	0	0	8	0	0	5	5	0.5	0	0.5	1	34	1	3	0	1	1	0	0	2	0	1	0	2	0	0	12	2	0	0	14	0	1	1	1
341	2	1	2	1	0	1	0	0	1	0	0	1	1	2	0	0	2	0	0	2	2	1.25	0	1.25	2	34	1	3	0	1	1	0	0	2	0	1	0	3	1	0	10	0	0	0	10	1	1	1	1
342	2	1	2	1	0	3	0	0	3	0	0	2	2	13	0	0	13	0	0	7	7	0.75	0	0.75	0	26	0	2	1	0	3	0	1	1	1	0	0	2	0	0	6	10	2	0	18	1	1	0	0
343	2	1	2	1	0	1	0	0	1	0	0	1	1	0	0	0	0	0	0	0	0	0.75	0	0.75	1	30	1	1	0	0	1	0	0	1	1	0	1	2	1	0	10	0	2	0	12	1	0	1	1
344	2	1	2	1	0	0	0	0	0	0	0	0	0	11	0	0	11	0	0	3	3	0.75	0	0.75	0	35	0	3	0	1	3	0	1	2	0	1	0	3	0	0	12	0	0	0	12	0	1	0	0
345	2	1	2	1	0	3	0	0	3	0	0	2	2	0	0	0	0	0	0	0	0	1	0	1	1	34	0	3	0	1	3	0	0	1	1	0	0	2	1	0	4	0	0	0	4	1	0	1	1
346	2	1	2	1	0	11	0	0	11	0	0	3	3	19	0	0	19	0	0	7	7	1.5	0.12	1.62	1	31	0	3	0	1	3	0	1	3	0	0	0	2	0	1	7	9	6	4	26	1	1	2	0
347	2	1	2	1	0	2	0	0	2	0	0	2	2	3	0	0	3	0	0	2	2	1	0.25	1.25	2	32	0	3	0	1	1	0	0	1	1	0	0	2	1	0	6	0	4	0	10	1	1	2	0
348	2	1	3	0	1	1	0	0	1	0	0	1	1	5	5	0	10	1	0	3	4	1	0	1	0	33	1	3	0	1	3	0	1	1	1	0	0	2	0	0	3	11	0	0	14	1	1	0	0
349	2	1	3	0	1	2	0	0	2	0	0	2	2	0	0	0	0	0	0	1	1	1	0	1	0	35	1	2	1	0	1	0	10	1	1	0	1	3	1	0	6	0	0	0	6	1	0	0	0
350	2	1	3	0	1	4	0	0	4	0	0	2	2	0	0	0	0	0	0	0	0	0.5	1	0.5	2	31	1	2	1	0	2	1	0	1	1	0	0	2	0	1	12	0	0	0	12	1	0	2	0
351	2	1	3	0	1	2	0	0	2	0	0	1	1	14	5	0	19	1	0	9	10	1.25	0	1.25	0	32	0	1	0	0	3	0	1	3	0	0	1	2	0	0	3	13	4	2	22	1	1	0	0
352	2	1	3	0	1	3	0	0	3	0	0	3	3	0	0	0	0	0	0	0	0	1	0	1	1	36	1	2	1	0	2	1	0	1	1	0	0	2	1	0	3	1	0	0	4	1	0	1	1
353	2	1	3	0	1	1	0	0	1	0	0	1	1	1	0	0	1	0	0	1	1	0	0	0	0	34	0	3	0	1	3	0	1	1	1	0	0	3	0	1	7	1	0	0	8	1	1	0	0
354	2	1	3	0	1	6	2	0	8	0	1	3	4	0	10	0	10	2	0	0	2	1	0	1	0	39	0	3	0	1	3	0	1	1	1	0	0	2	0	0	8	2	0	0	10	1	0	0	0
355	2	1	3	0	1	0	0	0	0	0	0	0	0	0	0	0	0	0	0	0	0	0.5	0	0.5	0	34	0	2	1	0	3	0	1	1	1	0	0	3	0	1	2	0	0	0	2	0	0	0	0
356	2	1	3	0	1	0	0	0	0	0	0	0	0	0	0	0	0	0	0	0	0	0.5	0	0.5	0	40	1	1	0	0	2	1	0	1	1	0	0	2	0	1	0	0	0	0	0	0	0	0	0
357	2	1	3	0	1	0	0	0	0	0	0	0	0	0	5	0	5	1	0	0	1	1.25	0	1.25	1	33	0	3	0	1	3	0	1	1	1	0	0	3	0	1	6	0	6	0	12	0	0	1	1
358	2	1	3	0	1	3	0	0	3	0	0	3	3	12	0	0	12	0	0	4	4	1	0	1	0	35	1	2	1	0	1	0	0	1	0	0	0	3	1	0	8	8	0	0	16	1	1	0	0
359	2	1	3	0	1	0	0	0	0	0	0	0	0	4	5	0	9	1	0	3	4	0.5	0	0.5	0	30	0	3	0	1	3	0	1	1	1	0	1	2	0	0	8	0	2	2	12	0	1	0	0
360	2	1	3	0	1	0	0	0	0	0	0	0	0	4	0	0	4	0	0	4	4	0.5	0	0.5	3	40	0	3	0	1	2	1	0	2	1	0	0	2	1	0	4	4	0	0	8	0	1	1	1
361	2	1	3	0	1	1	2	0	3	0	0	1	2	5	0	0	5	0	0	1	1	0.25	0	0.25	0	40	1	2	1	0	3	0	1	2	1	0	0	2	0	1	10	0	0	0	10	1	1	0	0
362	2	1	3	0	1	0	0	0	0	0	0	0	0	3	0	0	3	0	0	2	2	0.25	0	0.25	0	37	0	3	0	1	2	1	0	2	1	0	0	2	0	1	4	6	2	0	12	0	1	0	0
363	2	1	3	0	1	0	0	0	0	0	0	0	0	7	5	0	12	1	0	4	5	1	0	1	1	27	0	1	0	0	1	0	0	3	0	0	0	3	0	0	4	4	4	6	18	0	1	1	1
364	2	1	3	0	1	3	0	0	3	0	0	2	2	15	5	3	23	1	1	6	8	0.75	0	0.75	1	33	0	3	0	1	3	0	1	3	0	0	0	2	0	1	12	4	2	0	18	1	1	1	1
365	2	1	3	0	1	0	0	0	0	0	0	0	0	4	5	0	9	1	0	3	4	0.5	0	0.5	0	23	0	3	0	1	1	0	0	2	1	0	0	3	0	0	2	0	0	0	12	0	1	0	0
366	2	1	3	0	1	2	0	0	2	0	0	2	2	4	0	0	4	0	0	2	2	0.75	0	0.75	1	38	1	2	1	0	2	1	0	2	1	0	0	2	1	0	4	0	0	0	4	1	1	1	1
367	2	1	3	0	1	0	0	0	0	0	0	0	0	0	0	0	0	0	0	0	0	1.25	1	2.25	2	35	0	3	0	1	3	0	1	2	0	1	0	3	0	0	4	0	0	0	4	0	0	2	0
368	2	1	3	0	1	0	0	0	0	0	0	0	0	0	0	0	0	0	0	0	0	0.5	0.25	0.75	0	35	0	3	0	1	3	0	1	2	1	0	0	3	0	0	3	1	0	0	4	0	0	2	0
369	2	1	3	0	1	0	0	0	0	0	0	0	0	2	5	0	7	1	0	2	3	0.5	0	0.5	0	30	0	3	0	1	3	0	1	2	1	0	0	2	0	1	2	2	4	0	8	0	1	0	0
370	2	1	3	0	1	2	0	0	2	0	0	2	2	1	5	0	6	1	0	1	2	1	0	1	0	32	0	2	1	0	2	1	0	2	1	0	0	2	1	0	6	10	0	0	16	1	1	0	0
371	2	1	3	0	1	0	0	0	0	0	0	0	0	4	0	0	4	0	0	2	2	0.5	0	0.5	0	32	0	1	0	0	2	1	0	2	1	0	0	2	1	0	3	0	1	2	6	0	1	0	0
372	2	1	3	0	1	0	0	0	0	0	0	0	0	2	5	0	7	1	0	1	2	0.5	0	0.5	2	35	0	1	0	0	1	0	0	2	1	0	0	2	1	0	6	0	6	0	12	0	1	1	1
[truncated: 2 more columns]
